# Supplementary material for: Activation of the ROS/CncC Signaling Pathway Regulates Cytochrome P450 CYP4BQ1 Responsible for (+)-α-Pinene Tolerance in Dendroctonus armandi
Source: Int J Mol Sci. 2022 Sep 30;23(19):11578. doi: 10.3390/ijms231911578 (PMC9569712; doi:10.3390/ijms231911578)
Supplement: Supplementary file 1 [file ijms-23-11578-s001.zip]

Archive with 1 entries (1 files):
- ijms-1935561-supplementary.pdf
